# Supplementary material for: Value of Cardiopulmonary Exercise Testing in Prognostic Assessment of Patients with Interstitial Lung Diseases
Source: J Clin Med. 2022 Mar 14;11(6):1609. doi: 10.3390/jcm11061609 (PMC8954900; doi:10.3390/jcm11061609)
Supplement: Supplementary file 1 [file jcm-11-01609-s001.zip]

Archive with 3 entries (3 files):
- Supplement table 1_JCM.pdf
- Supplement table 2_JCM.pdf
- Supplement table 3_JCM.pdf
